# Supplementary material for: Functional genomics reveals strain-specific genetic requirements conferring hypoxic growth in Mycobacterium intracellulare
Source: eLife. 2025 Dec 23;13:RP99426. doi: 10.7554/eLife.99426 (PMC12726824; doi:10.7554/eLife.99426)
Supplement: Supplementary file 3. — Data for ATCC13950 are from our previous study (Tateishi et al., 2020). [file elife-99426-supp3.xlsx]

## Sheet: HMM
	ATCC13950	Mi27	Mi198	M018	MOTT64	M001	M003	M019	M021
Essential (ES)	484	283	353	86	174	228	133	271	153
Growth-defect (GD)	68	197	75	107	89	113	111	35	53
Non-essential (NE)	4452	4955	4743	5156	5003	5105	4982	5086	4952
Growth-advantage (GA)	57	244	91	9	19	59	8	16	38
