# Supplementary material for: Functional genomics reveals strain-specific genetic requirements conferring hypoxic growth in Mycobacterium intracellulare
Source: eLife. 2025 Dec 23;13:RP99426. doi: 10.7554/eLife.99426 (PMC12726824; doi:10.7554/eLife.99426)
Supplement: Supplementary file 6. — Genes required for hypoxic pellicle formation observed in ATCC13950 were ordered by their position in the ranked list of genes. Only 31 genes were ranked because the rest of the 144 genes were not present in the gene set of strain-dependent or accessory essential genes. [file elife-99426-supp6.xlsx]

## Sheet: Sheet1
SYMBOL	TITLE	RANK IN GENE LIST	RANK METRIC SCORE	RUNNING ES	CORE ENRICHMENT
1	OCU_RS48660	phosphoenolpyruvate carboxykinase (GTP)	12	1.25	0.0534	Yes
2	OCU_RS29680	hypothetical protein	13	1.243	0.1254	Yes
3	OCU_RS42190	hypothetical protein	18	1.192	0.1881	Yes
4	OCU_RS35400	LLM class F420-dependent oxidoreductase	37	0.799	0.2058	Yes
5	OCU_RS38280	type VII secretion integral membrane protein EccD	42	0.731	0.2418	Yes
6	OCU_RS44770	coenzyme F420-0:L-glutamate ligase	48	0.659	0.272	Yes
7	OCU_RS30540	class II fructose-bisphosphatase	72	0.497	0.2643	Yes
8	OCU_RS40560	rRNA small subunit methyltransferase B	80	0.451	0.2793	Yes
9	OCU_RS29920	aminodeoxychorismate synthase component I	85	0.416	0.2971	Yes
10	OCU_RS38275	type VII secretion-associated serine protease mycosin	87	0.385	0.3178	Yes
11	OCU_RS48135	PPE family protein	93	0.356	0.3305	Yes
12	OCU_RS38345	type VII secretion protein EccC	100	0.332	0.3402	Yes
13	OCU_RS45265	class I SAM-dependent methyltransferase	103	0.329	0.3561	Yes
14	OCU_RS35955	glycine cleavage system aminomethyltransferase GcvT	112	0.273	0.3592	Yes
15	OCU_RS44005	PIG-L family deacetylase	113	0.272	0.375	Yes
16	OCU_RS37975	undecaprenyl-diphosphate phosphatase	120	0.241	0.3794	Yes
17	OCU_RS48835	hypothetical protein	139	0.17	0.3607	No
18	OCU_RS30120	hypothetical protein	149	0.135	0.3543	No
19	OCU_RS33355	acyl-CoA dehydrogenase	174	-0.003	0.3163	No
20	OCU_RS41535	membrane protein	192	-0.074	0.2936	No
21	OCU_RS28740	SDR family oxidoreductase	199	-0.108	0.2904	No
22	OCU_RS48110	type VII secretion-associated serine protease mycosin	222	-0.208	0.2675	No
23	OCU_RS38125	glycine dehydrogenase (aminomethyl-transferring)	236	-0.242	0.2608	No
24	OCU_RS34210	cupin domain-containing protein	258	-0.377	0.2494	No
25	OCU_RS42990	glycosyltransferase family 1 protein	288	-0.51	0.2329	No
26	OCU_RS49345	acyltransferase family protein	339	-0.728	0.1957	No
27	OCU_RS33625	pyruvate dehydrogenase (acetyl-transferring) E1 component subunit alpha	392	-0.84	0.1618	No
28	OCU_RS43890	NADH-quinone oxidoreductase subunit J	456	-1.014	0.1206	No
29	OCU_RS33160	enoyl-CoA hydratase/isomerase family protein	464	-1.035	0.1694	No
30	OCU_RS32280	lipid-transfer protein	474	-1.096	0.2187	No
31	OCU_RS33585	MFS transporter	519	-1.294	0.2238	No
